# Supplementary material for: Increased fluvial runoff terminated inorganic aragonite precipitation on the Northwest Shelf of Australia during the early Holocene
Source: Sci Rep. 2019 Dec 4;9:18356. doi: 10.1038/s41598-019-54981-7 (PMC6892919; doi:10.1038/s41598-019-54981-7)
Supplement: Supplementary file 2 — Supplementary Dataset 1 [file 41598_2019_54981_MOESM2_ESM.xlsx]

## Sheet: Author Information
Increased fluvial runoff terminated inorganic aragonite precipitation on the Northwest Shelf of Australia during the early Holocene
Maximilian Hallenberger1*, Lars Reuning2, Stephen J. Gallagher3, Stefan Back1, Takeshige Ishiwa4, Beth A. Christensen5, and Kara Bogus6
1Energy and Mineral Resources Group (EMR), Geological Institute, RWTH Aachen University, Aachen, Germany
2Institute of Geosciences, CAU Kiel, Kiel, Germany
3School of Earth Sciences, University of Melbourne, Melbourne, Australia
4National Institute of Polar Research, Tokyo, Japan
5 School of Earth and Environment, Rowan University, Glassboro, New Jersey, United States
6 Camborne School of Mines, University of Exeter, Exeter, United Kingdom
*Correspondence and requests for materials should be addressed to M.H. (email: maximilian.hallenberger@emr.rwth-aachen.de)

## Sheet: XRD
Exp.	Site	Hole	Core	Sect	Top offset (cm)	Bottom offset (cm)	Top depth CSF-A (m)	Bottom depth CSF-A (m)	Top depth CSF-B (m)	Bottom depth CSF-B (m)	Text ID	Aragonite	Calcite (Low-Mg)	Calcite (High-Mg)	Quartz	Kaolinite	Feldspar	Other		Carbonates (%)	Siliciclastics (%)	Aragonite/Calcite
356	U1461	C	1	1	43	45	0.43	0.45	0.43	0.45	CYL5155842	29	22	36	7	1	5	0		87	13	0.5
356	U1461	C	1	1	93	95	0.93	0.95	0.93	0.95	CYL5155962	30	22	36	6	2	4	0		88	12	0.517241
356	U1461	C	1	1	143	145	1.43	1.45	1.43	1.45	CYL5156002	29	23	36	7	1	3	0		88	11	0.491525
356	U1461	C	1	2	43	45	1.93	1.95	1.93	1.95	CYL5156052	28	23	33	8	0	6	1		84	14	0.5
356	U1461	C	1	2	93	95	2.43	2.45	2.43	2.45	CYL5156162	29	21	35	10	2	3	0		85	15	0.517857
356	U1461	C	1	2	143	145	2.93	2.95	2.93	2.95	CYL5156202	28	21	34	8	3	5	0		83	16	0.509091
356	U1461	C	1	3	43	45	3.43	3.45	3.43	3.45	CYL5156252	28	21	31	8	3	7	2		80	18	0.538462
356	U1461	C	1	3	93	95	3.93	3.95	3.93	3.95	CYL5156372	28	19	32	11	4	6	1		79	21	0.54902
356	U1461	C	1	3	143	145	4.43	4.45	4.43	4.45	CYL5156412	29	19	30	13	2	7	1		78	22	0.591837
356	U1461	C	1	4	43	45	4.93	4.95	4.93	4.95	CYL5156462	29	21	31	9	3	7	0		81	19	0.557692
356	U1461	C	1	4	93	95	5.43	5.45	5.43	5.45	CYL5156572	27	20	31	11	2	8	0		78	21	0.529412
356	U1461	C	1	4	143	145	5.93	5.95	5.93	5.95	CYL5156612	29	19	32	11	3	7	0		80	21	0.568627
356	U1461	C	1	5	43	45	6.43	6.45	6.43	6.45	CYL5156642	28	18	30	12	4	8	0		76	24	0.583333
356	U1461	C	1	5	93	95	6.93	6.95	6.93	6.95	CYL5156682	30	20	28	10	5	7	0		78	22	0.625
356	U1461	C	1	5	143	145	7.43	7.45	7.43	7.45	CYL5156692	26	17	27	16	5	8	1		70	29	0.590909
356	U1461	C	1	6	43	45	7.93	7.95	7.93	7.95	CYL5156712	27	17	27	15	6	7	0		71	28	0.613636
356	U1461	C	2	1	3	5	8.43	8.45	8.43	8.45	CYL5156732	26	14	28	18	3	11	0		68	32	0.619048
356	U1461	C	2	1	43	45	8.83	8.85	8.83	8.85	CYL5156782	26	16	27	16	6	9	0		69	31	0.604651
356	U1461	C	2	1	93	95	9.33	9.35	9.33	9.35	CYL5156892	29	18	29	10	6	7	0		76	23	0.617021
356	U1461	C	2	1	143	145	9.83	9.85	9.83	9.85	CYL5156962	32	18	30	11	4	5	1		80	20	0.666667
356	U1461	C	2	2	43	45	10.33	10.35	10.33	10.35	CYL5157032	33	20	28	9	5	5	0		81	19	0.6875
RE1	U1461	C	2	2	74	76	10.64	10.66	10.64	10.66	QRND19646812	37.9517	21.1529	26.4589	7.22987	3.11877	2.64285	1.45812		85.5636	12.9915	0.797108
356	U1461	C	2	2	93	95	10.83	10.85	10.83	10.85	CYL5157172	34	17	32	10	2	5	0		83	17	0.693878
RE2	U1461	C	2	2	102	104	10.94	10.96	10.94	10.96	QRND19646822	36.9395	21.2501	26.1423	7.75861	2.89682	3.99072	1.023		84.3319	14.6462	0.77944
RE3	U1461	C	2	2	112	114	11.04	11.06	11.04	11.06	QRND19646832	38.4819	21.573	26.1762	6.62534	3.62768	3.5159	0		86.2311	13.7689	0.805916
RE4	U1461	C	2	2	122	124	11.14	11.16	11.14	11.16	QRND19646842	39.5632	22.3878	23.8452	5.65767	4.49375	2.90474	1.14368		85.7961	13.0562	0.855736
356	U1461	C	2	2	143	145	11.33	11.35	11.33	11.35	CYL5157242	39	16	27	8	4	5	0		82	17	0.906977
RE6	U1461	C	2	3	24	26	11.64	11.66	11.64	11.66	QRND19646862	66.2441	13.546	13.7785	3.33596	0.606538	1.83983	0.646974		93.5687	5.78233	2.42434
RE7	U1461	C	2	3	34	36	11.74	11.76	11.74	11.76	QRND19646872	68.9057	12.7155	14.2595	2.0486	0.43394	1.38255	0.252291		95.8806	3.8651	2.55443
356	U1461	C	2	3	43	45	11.83	11.85	11.83	11.85	CYL5157312	63	12	19	5	1	0	0		94	6	2.03226
RE8	U1461	C	2	3	54	56	11.94	11.96	11.94	11.96	QRND19646882	61.562	25.3306	5.76985	3.468	0.973473	2.38298	0.527298		92.6624	6.82445	1.97946
RE9	U1461	C	2	3	64	66	12.04	12.06	12.04	12.06	QRND19646892	64.2761	14.426	15.3245	2.97808	0.696569	1.17104	1.11956		94.0267	4.84569	2.1605
RE10	U1461	C	2	3	74	76	12.14	12.16	12.14	12.16	QRND19646902	66.9571	13.5475	14.9863	2.42172	0.547168	1.53004	0		95.4909	4.49894	2.34659
RE11	U1461	C	2	3	84	86	12.24	12.26	12.24	12.26	QRND19646912	58.0615	16.0615	17.8876	3.4504	1.47298	1.82609	1.22075		92.0106	6.74946	1.71025
356	U1461	C	2	3	93	95	12.33	12.35	12.33	12.35	CYL5157452	64	11	20	4	0	0	0		95	4	2.06452
RE12	U1461	C	2	3	104	106	12.44	12.46	12.44	12.46	QRND19646922	56.8254	17.1252	19.2205	3.42504	0.795817	1.78303	0.826038		93.1711	6.00389	1.56347
RE13	U1461	C	2	3	114	116	12.54	12.56	12.54	12.56	QRND19646932	67.9924	13.1933	15.5014	2.10649	0	1.20947	0		96.6871	3.31596	2.36951
RE14	U1461	C	2	3	124	126	12.64	12.66	12.64	12.66	QRND19646942	51.2461	19.2286	23.5589	3.36123	0.363376	1.91782	0.312907		94.0336	5.64242	1.19769
RE15	U1461	C	2	3	134	136	12.74	12.76	12.74	12.76	QRND19646952	51.2481	18.4307	23.0106	3.69019	0.778478	1.76927	1.07167		92.6894	6.23793	1.23664
356	U1461	C	2	3	143	145	12.83	12.85	12.83	12.85	CYL5157522	76	3	19	0	0	1	0		98	1	3.45455
RE16	U1461	C	2	4	14	16	13.04	13.06	13.04	13.06	QRND19646962	65.572	13.4762	17.315	1.93148	0.321579	1.15567	0.2241		96.3631	3.40874	2.12957
356	U1461	C	2	4	43	45	13.33	13.35	13.33	13.35	CYL5157592	66	8	24	1	0	0	0		98	1	2.0625
	XRD (mud fraction, <64 um)
	Exp.	Site	Hole	Core	Sect	Top offset (cm)	Bottom offset (cm)	Top depth CSF-A (m)	Bottom depth CSF-A (m)	Top depth CSF-B (m)	Bottom depth CSF-B (m)	Text ID	Aragonite	Calcite (Low-Mg)	Calcite (High-Mg)	Quartz	Kaolinite	Feldspar	Other
	356	U1461	C	1	2	93	95	2.43	2.45	2.43	2.45	CYL5156162	31	22	33	10	2	2	0
	356	U1461	C	1	4	93	95	5.43	5.45	5.43	5.45	CYL5156572	26	20	32	13	3	6	0
	2-D XRD
	Exp.	Site	Hole	Core	Sect	Top offset (cm)	Bottom offset (cm)	Top depth CSF-A (m)	Bottom depth CSF-A (m)	Top depth CSF-B (m)	Bottom depth CSF-B (m)	Text ID	Material	Aragonite	Calcite (Low-Mg)	Calcite (High-Mg)	Other
	356	U1461	C	2	3	93	95	12.33	12.35	12.33	12.35	CYL5157452	Ooid	88.5	4.1	3.4	4
	356	U1461	C	2	3	93	95	12.33	12.35	12.33	12.35	CYL5157452	Ooid	88.6	6.9	4.5	0
	356	U1461	C	2	3	143	145	12.83	12.85	12.83	12.85	CYL5157522	Peloid	92.2	4.3	3.6	0
	356	U1461	C	2	3	143	145	12.83	12.85	12.83	12.85	CYL5157522	Ooid	76.6	9.5	7.6	6.2
	356	U1461	C	2	4	43	45	13.33	13.35	13.33	13.35	CYL5157592	Peloid	83.9	6.4	6	3.6
	356	U1461	C	2	4	43	45	13.33	13.35	13.33	13.35	CYL5157592	Peloid	78.8	0	5.3	16
	356	U1461	C	2	2	143	145	11.33	11.35	11.33	11.35	CYL5157242	Bryozoa	18	38	44	0
	356	U1461	C	2	3	43	45	11.83	11.85	11.83	11.85	CYL5157312	Bryozoa	16	25	59	0
	356	U1461	C	1	2	93	95	2.43	2.45	2.43	2.45	CYL5156162	Bryozoa	18	24	58	0
	356	U1461	C	1	2	93	95	2.43	2.45	2.43	2.45	CYL5156162	Bryozoa	14	20	66	0
	356	U1461	C	2	1	3	5	8.43	8.45	8.43	8.45	CYL5156732	Bryozoa	14	19	68	0

## Sheet: XRF
Exp.	Site	Hole	Depth CSF-A (m)			Ti_Area	Ca_Area	Zr_Area	Al_Area	K_Area	Ca_Area	Sr_Area		log(Ti/Ca)	log(Ti/Ca) 5pt average		log(Zr/Al+K)	log(Zr/Al+K) 5pt average		log(Sr/Ca)	log(Sr/Ca) 5pt average
356	U1461	C	0.05			1258	798319	3351	896	4392	798319	88085		-2.8025			-0.198117			-0.957275
356	U1461	C	0.1			1329	778676	2643	1026	4546	778676	89892		-2.76783			-0.323914			-0.937636
356	U1461	C	0.15			1191	891804	2911	903	4563	891804	89781		-2.87436	-2.80742		-0.273627	-0.292829		-0.997085	-0.980799
356	U1461	C	0.2			1444	887566	2573	972	4927	887566	89683		-2.78863	-2.80016		-0.360339	-0.345947		-0.995491	-0.992047
356	U1461	C	0.25			1519	966837	2936	1043	4926	966837	93077		-2.8038	-2.84364		-0.308146	-0.318791		-1.01651	-1.00678
356	U1461	C	0.3			1599	933339	2390	1058	5894	933339	90475		-2.76619	-2.82862		-0.463712	-0.330728		-1.01351	-1.01027
356	U1461	C	0.35			979	946241	3462	968	4371	946241	92195		-2.98522	-2.81778		-0.188133	-0.331746		-1.01129	-1.01689
356	U1461	C	0.4			1500	944824	2916	1054	5228	944824	91367		-2.79926	-2.80169		-0.33331	-0.341315		-1.01456	-1.01708
356	U1461	C	0.45			1828	991827	3272	1322	6268	991827	92872		-2.73446	-2.7986		-0.365428	-0.303828		-1.02855	-1.00126
356	U1461	C	0.5			1854	980497	3139	1142	5983	980497	94179		-2.72334	-2.75558		-0.355994	-0.338551		-1.01749	-1.0088
356	U1461	C	0.55			1358	764972	3258	857	5298	764972	88974		-2.75075	-2.74671		-0.276277	-0.32831		-0.934382	-1.01191
356	U1461	C	0.6			1726	1016545	3009	1211	5710	1016545	90803		-2.77009	-2.79105		-0.361747	-0.323369		-1.04903	-1.01278
356	U1461	C	0.65			1694	963428	3330	976	5400	963428	89896		-2.75491	-2.80471		-0.282104	-0.315246		-1.03008	-1.01653
356	U1461	C	0.7			1079	975433	2727	1111	4865	975433	90419		-2.95618	-2.7959		-0.340725	-0.349014		-1.03294	-1.04105
356	U1461	C	0.75			1617	1000792	3260	1022	5717	1000792	92065		-2.79163	-2.8028		-0.315378	-0.341324		-1.03625	-1.01896
356	U1461	C	0.8			2026	1031138	2637	1331	6018	1031138	90440		-2.70668	-2.80548		-0.445118	-0.348163		-1.05696	-1.02055
356	U1461	C	0.85			1218	776728	2728	879	4864	776728	89473		-2.80462	-2.77397		-0.323294	-0.359053		-0.938577	-1.02019
356	U1461	C	0.9			1701	997702	3102	1117	5309	997702	91400		-2.7683	-2.76672		-0.316299	-0.350472		-1.03805	-1.02081
356	U1461	C	0.95			1492	938359	2776	1180	5716	938359	87349		-2.7986	-2.89647		-0.395178	-0.297685		-1.03111	-0.996105
356	U1461	C	1			1774	1010039	3983	1429	6030	1010039	92251		-2.75538	-2.88364		-0.27247	-0.302497		-1.03937	-1.01286
356	U1461	C	1.05			338	766217	2656	661	3370	766217	89318		-3.35544	-2.89803		-0.181185	-0.294811		-0.933413	-1.01047
356	U1461	C	1.1			1676	922010	2945	1071	5482	922010	87578		-2.74046	-2.90484		-0.347355	-0.286244		-1.02234	-1.0121
356	U1461	C	1.15			1396	966414	3533	1182	5517	966414	91005		-2.84028	-2.91126		-0.277866	-0.294797		-1.0261	-1.0115
356	U1461	C	1.2			1474	1002578	2719	1147	4973	1002578	91588		-2.83262	-2.774		-0.352342	-0.323279		-1.03928	-1.0209
356	U1461	C	1.25			1601	981542	3113	1284	5149	981542	90274		-2.78752	-2.7839		-0.315234	-0.309816		-1.03635	-0.996458
356	U1461	C	1.3			1801	840645	3056	1188	5250	840645	87936		-2.6691	-2.75687		-0.323598	-0.311647		-0.980446	-0.994059
356	U1461	C	1.35			1026	632579	2522	942	3864	632579	79615		-2.78997	-2.72154		-0.280039	-0.312138		-0.90012	-0.97663
356	U1461	C	1.55			1859	942849	3545	1157	5708	942849	91272		-2.70516	-2.75286		-0.287024	-0.327607		-1.0141	-0.97405
356	U1461	C	1.6			1794	812440	2633	894	5066	812440	90711		-2.65597	-2.76992		-0.354795	-0.352827		-0.952131	-0.986546
356	U1461	C	1.65			1069	939917	2689	1077	5563	939917	89051		-2.94411	-2.76198		-0.392577	-0.386292		-1.02345	-1.01917
356	U1461	C	1.7			1764	1002057	2920	1554	6670	1002057	90776		-2.75439	-2.76781		-0.4497	-0.411359		-1.04292	-1.02887
356	U1461	C	1.75			1884	1060126	2889	1664	6429	1060126	91642		-2.75028	-2.78233		-0.447362	-0.407877		-1.06326	-1.04293
356	U1461	C	1.8			1927	1045095	2926	1488	6074	1045095	90489		-2.73427	-2.74267		-0.412362	-0.413808		-1.06256	-1.04351
356	U1461	C	1.85			1757	940499	3350	1339	5946	940499	89314		-2.72859	-2.76351		-0.337385	-0.376067		-1.02244	-1.01817
356	U1461	C	1.9			1711	952975	3105	1563	6646	952975	89679		-2.74583	-2.7921		-0.422229	-0.340494		-1.02639	-0.986369
356	U1461	C	1.95			994	717776	3089	822	4812	717776	87050		-2.8586	-2.79841		-0.260999	-0.344784		-0.91622	-0.967445
356	U1461	C	2			885	692051	3248	986	5055	692051	86279		-2.89319	-2.81246		-0.269493	-0.363862		-0.904233	-0.962887
356	U1461	C	2.05			1380	804855	2455	1162	5504	804855	86651		-2.76584	-2.79345		-0.433814	-0.374319		-0.967944	-0.966077
356	U1461	C	2.1			1421	894230	2706	1475	5855	894230	89496		-2.79886	-2.76673		-0.432776	-0.393865		-0.999646	-0.985009
356	U1461	C	2.15			2217	992006	2894	1714	6916	992006	89985		-2.65075	-2.73547		-0.474512	-0.415536		-1.04234	-1.00792
356	U1461	C	2.2			1764	936532	2984	1405	5411	936532	91336		-2.72502	-2.72313		-0.358731	-0.42124		-1.01088	-1.01146
356	U1461	C	2.25			1738	948294	3119	1419	6026	948294	90820		-2.73689	-2.72258		-0.377849	-0.411843		-1.01876	-1.0127
356	U1461	C	2.3			1704	862176	2389	1264	5663	862176	89111		-2.70413	-2.71496		-0.462329	-0.40363		-0.985665	-0.995657
356	U1461	C	2.35			1441	901074	2726	1149	5478	901074	88897		-2.7961	-2.71796		-0.385791	-0.423326		-1.00587	-1.00017
356	U1461	C	2.4			2086	854977	2777	1307	6227	854977	94373		-2.61264	-2.71341		-0.43345	-0.413332		-0.957107	-0.997056
356	U1461	C	2.45			1873	1029452	2678	1611	6063	1029452	95317		-2.74007	-2.71896		-0.457211	-0.405659		-1.03344	-1.006
356	U1461	C	2.5			1800	931966	3426	1551	5738	931966	92512		-2.71413	-2.68388		-0.327881	-0.413765		-1.0032	-1.00307
356	U1461	C	2.55			1882	1015038	3012	1698	6297	1015038	94643		-2.73186	-2.70139		-0.423964	-0.394855		-1.03039	-1.00997
356	U1461	C	2.6			2127	888079	3077	1429	6783	888079	90627		-2.62068	-2.68333		-0.426321	-0.360383		-0.991194	-0.995876
356	U1461	C	2.65			1775	890012	3375	1285	6080	890012	90738		-2.7002	-2.67729		-0.338899	-0.360248		-0.991607	-0.988954
356	U1461	C	2.7			1880	839322	3528	1336	5462	839322	91400		-2.64977	-2.67677		-0.284853	-0.336692		-0.962982	-0.97008
356	U1461	C	2.75			1725	833154	3308	1049	5978	833154	89564		-2.68394	-2.68595		-0.327204	-0.335135		-0.968592	-0.972739
356	U1461	C	2.8			1426	764503	3227	1046	5485	764503	88584		-2.72926	-2.68672		-0.306181	-0.335139		-0.936024	-0.973513
356	U1461	C	2.85			2013	934151	3006	1597	6283	934151	92454		-2.66657	-2.70484		-0.418537	-0.339119		-1.00449	-0.974375
356	U1461	C	2.9			1715	867646	3373	1414	5947	867646	87673		-2.70408	-2.70692		-0.33892	-0.33498		-0.995477	-0.974451
356	U1461	C	3.05			1547	850793	3254	1167	5397	850793	91735		-2.74033	-2.69888		-0.304751	-0.347013		-0.967289	-0.983851
356	U1461	C	3.1			1743	862260	3466	1170	5850	862260	92611		-2.69434	-2.69304		-0.306509	-0.333654		-0.968976	-0.987192
356	U1461	C	3.15			1859	908598	3318	1359	6354	908598	94482		-2.68909	-2.68423		-0.366347	-0.349275		-0.983023	-0.992314
356	U1461	C	3.2			2268	983990	3496	1587	6271	983990	93712		-2.63735	-2.67159		-0.351741	-0.357953		-1.0212	-0.992508
356	U1461	C	3.25			2160	987404	3111	1481	6646	987404	94061		-2.66004	-2.69225		-0.41703	-0.368354		-1.02109	-0.997377
356	U1461	C	3.3			1834	871977	3430	1239	6407	871977	93809		-2.67711	-2.6885		-0.34814	-0.372427		-0.968261	-0.987598
356	U1461	C	3.35			1464	918748	3042	1317	5628	918748	93299		-2.79766	-2.69266		-0.358513	-0.354636		-0.993319	-0.970348
356	U1461	C	3.4			1707	799065	3221	1158	6689	799065	92994		-2.67035	-2.67218		-0.386713	-0.337031		-0.934127	-0.951907
356	U1461	C	3.45			1736	790117	3369	1022	5148	790117	91779		-2.65814	-2.66549		-0.262784	-0.322662		-0.934948	-0.955769
356	U1461	C	3.5			2190	790877	3051	958	5550	790877	93160		-2.55766	-2.65115		-0.329005	-0.315828		-0.928879	-0.937887
356	U1461	C	3.55			2041	898414	3441	993	5508	898414	92450		-2.64363	-2.62999		-0.276295	-0.308338		-0.98757	-0.931422
356	U1461	C	3.6			1385	736867	2820	907	5044	736867	91935		-2.72594	-2.62677		-0.324341	-0.329498		-0.903908	-0.936794
356	U1461	C	3.65			1917	703371	3252	1126	6142	703371	88182		-2.56456	-2.66047		-0.349264	-0.336501		-0.901805	-0.947129
356	U1461	C	3.7			1894	830628	3476	1365	6757	830628	90698		-2.64203	-2.67751		-0.368583	-0.356009		-0.961809	-0.951216
356	U1461	C	3.75			1621	862894	2963	1165	5686	862894	90241		-2.72617	-2.66303		-0.364022	-0.34438		-0.980554	-0.934789
356	U1461	C	3.8			1725	923954	3493	1445	6816	923954	90708		-2.72886	-2.68267		-0.373834	-0.336085		-1.008	-0.942603
356	U1461	C	3.85			1347	606615	3302	837	5258	606615	91441		-2.65355	-2.68785		-0.266197	-0.300604		-0.821772	-0.923051
356	U1461	C	3.9			1739	799880	3474	1023	6034	799880	91653		-2.66273	-2.65778		-0.30779	-0.293567		-0.940878	-0.908792
356	U1461	C	3.95			1411	656854	4376	1125	5671	656854	89830		-2.66794	-2.64982		-0.191176	-0.284253		-0.864047	-0.898707
356	U1461	C	4			1963	739153	3108	1075	5552	739153	91091		-2.57581	-2.64196		-0.328836	-0.292231		-0.909259	-0.924284
356	U1461	C	4.05			1717	839110	3332	1118	5961	839110	92521		-2.68905	-2.64589		-0.327267	-0.274307		-0.957579	-0.924016
356	U1461	C	4.1			2007	825684	3674	1066	6368	825684	92717		-2.61427	-2.68665		-0.306083	-0.286562		-0.949654	-0.939729
356	U1461	C	4.15			1645	791639	3964	943	5608	791639	90988		-2.68236	-2.71224		-0.218174	-0.256439		-0.939543	-0.926335
356	U1461	C	4.2			1078	802403	3567	988	5391	802403	91576		-2.87177	-2.69884		-0.252449	-0.245364		-0.942611	-0.922118
356	U1461	C	4.25			1263	638508	4068	842	5290	638508	91808		-2.70376	-2.70832		-0.178221	-0.247302		-0.842286	-0.916096
356	U1461	C	4.3			1888	790768	3552	1160	5483	790768	91528		-2.62205	-2.73313		-0.271891	-0.256725		-0.936495	-0.918425
356	U1461	C	4.35			1683	772202	3489	1181	6038	772202	92936		-2.66165	-2.71787		-0.315776	-0.278838		-0.919547	-0.918792
356	U1461	C	4.4			1268	811937	3354	925	5253	811937	90852		-2.8064	-2.69454		-0.265285	-0.307772		-0.951188	-0.947573
356	U1461	C	4.43			1184	739358	2894	1166	5510	739358	84025		-2.7955	-2.66322		-0.363018	-0.360457		-0.944446	-0.965936
356	U1461	C	4.55			2287	883804	4320	1625	7461	883804	91236		-2.58709	-2.63893		-0.322889	-0.393285		-0.98619	-0.989729
356	U1461	C	4.6			3340	975491	3538	2259	9877	975491	91393		-2.46548	-2.57959		-0.535318	-0.441947		-1.02831	-1.00346
356	U1461	C	4.65			2962	1027457	3613	2295	8614	1027457	94027		-2.54018	-2.5348		-0.479917	-0.449241		-1.03851	-1.01303
356	U1461	C	4.7			2929	947184	3335	2209	8548	947184	90492		-2.50971	-2.51872		-0.508595	-0.480145		-1.01982	-1.01546
356	U1461	C	4.75			2304	859029	3364	1497	6943	859029	87441		-2.57153	-2.53596		-0.399486	-0.449719		-0.992293	-0.993066
356	U1461	C	4.8			2791	896370	3500	2113	8394	896370	89975		-2.50673	-2.52424		-0.477411	-0.448467		-0.998365	-0.983446
356	U1461	C	4.85			2057	732645	3371	1290	6856	732645	88829		-2.55166	-2.52193		-0.383186	-0.395837		-0.916339	-0.957974
356	U1461	C	4.9			2916	883838	3271	1917	7818	883838	90357		-2.48159	-2.5392		-0.473655	-0.378888		-0.990411	-0.94141
356	U1461	C	4.95			2284	719220	4645	1328	6846	719220	92130		-2.49817	-2.56821		-0.245449	-0.348885		-0.892461	-0.9386
356	U1461	C	5			1636	744145	3757	1200	6555	744145	91661		-2.65787	-2.56511		-0.314741	-0.366855		-0.909473	-0.958405
356	U1461	C	5.05			1991	892941	4082	1427	7248	892941	92578		-2.65175	-2.57138		-0.327396	-0.354766		-0.984315	-0.964545
356	U1461	C	5.1			2830	972669	3841	2281	9134	972669	93886		-2.53618	-2.55681		-0.473032	-0.380259		-1.01536	-0.963656
356	U1461	C	5.15			3038	989717	4397	2151	9235	989717	94275		-2.51292	-2.55527		-0.413215	-0.390207		-1.02111	-0.96723
356	U1461	C	5.2			2604	693371	3711	1463	7295	693371	89733		-2.42532	-2.52953		-0.372914	-0.406674		-0.888013	-0.957124
356	U1461	C	5.25			1676	748972	3773	1476	7257	748972	88537		-2.65019	-2.53759		-0.364477	-0.364548		-0.927341	-0.951995
356	U1461	C	5.3			2323	774636	3546	1558	7551	774636	90222		-2.52305	-2.55105		-0.409732	-0.357526		-0.933785	-0.945461
356	U1461	C	5.35			2357	888855	4765	1414	7305	888855	91014		-2.57647	-2.59001		-0.262404	-0.347834		-0.989723	-0.961928
356	U1461	C	5.4			2325	884348	3893	1670	7628	884348	90820		-2.5802	-2.56613		-0.378105	-0.36435		-0.988442	-0.975976
356	U1461	C	5.45			2087	870295	4033	1433	7080	870295	93179		-2.62014	-2.54778		-0.324454	-0.377812		-0.970348	-0.990923
356	U1461	C	5.5			2753	934488	3922	2074	8905	934488	93971		-2.53077	-2.52997		-0.447055	-0.410942		-0.99758	-0.992063
356	U1461	C	5.55			3431	926287	3556	2050	8616	926287	90829		-2.43132	-2.50596		-0.47704	-0.443215		-1.00852	-0.996671
356	U1461	C	5.6			2929	899746	4047	2089	8755	899746	90928		-2.4874	-2.48948		-0.428056	-0.459303		-0.995422	-0.999788
356	U1461	C	5.65			3231	932178	3487	2428	9648	932178	90785		-2.46016	-2.48517		-0.539471	-0.442723		-1.01148	-1.0029
356	U1461	C	5.7			2528	872004	3396	1403	7224	872004	90071		-2.53774	-2.49074		-0.404892	-0.396949		-0.985933	-0.982593
356	U1461	C	5.75			2921	943487	4468	1939	8395	943487	91540		-2.5092	-2.47831		-0.364155	-0.389883		-1.01313	-0.973162
356	U1461	C	5.8			2488	716248	5000	1409	7445	716248	88729		-2.45921	-2.49417		-0.24817	-0.369266		-0.906998	-0.968674
356	U1461	C	5.85			3059	814330	4075	1800	8266	814330	91734		-2.42522	-2.50243		-0.392729	-0.368677		-0.94827	-0.97586
356	U1461	C	5.9			2579	893129	4047	1951	9103	893129	91595		-2.53946	-2.48232		-0.436386	-0.377882		-0.989042	-0.962249
356	U1461	C	5.93			2457	932134	3907	1967	7891	932134	88637		-2.57907	-2.48495		-0.401945	-0.408331		-1.02186	-0.977206
356	U1461	C	6.05			3050	781476	4422	2106	9265	781476	88684		-2.40862	-2.49116		-0.41018	-0.410945		-0.94507	-0.987373
356	U1461	C	6.1			2828	839210	4513	2033	9314	839210	87516		-2.47239	-2.46259		-0.400416	-0.412776		-0.981783	-0.98902
356	U1461	C	6.15			3170	906379	4754	2310	9792	906379	90825		-2.45625	-2.42697		-0.405798	-0.437758		-0.999104	-0.986181
356	U1461	C	6.2			3598	896809	4382	2289	9935	896809	90245		-2.39664	-2.43805		-0.445541	-0.469288		-0.997277	-1.00479
356	U1461	C	6.25			3713	934692	4118	2987	10866	934692	91833		-2.40094	-2.42377		-0.526857	-0.497904		-1.00767	-1.01346
356	U1461	C	6.3			3339	971989	3628	2862	10550	971989	89037		-2.46404	-2.41208		-0.567826	-0.51995		-1.03809	-1.0153
356	U1461	C	6.35			3800	956603	3801	2734	10552	956603	90279		-2.40095	-2.42869		-0.543496	-0.513288		-1.02514	-1.01574
356	U1461	C	6.4			3685	920971	4250	2573	11372	920971	90350		-2.39781	-2.41777		-0.51603	-0.488025		-1.00832	-1.01026
356	U1461	C	6.45			3010	908394	4597	2162	9715	908394	90952		-2.47971	-2.41727		-0.412232	-0.46279		-0.999462	-1.00417
356	U1461	C	6.5			3903	866392	4998	2236	10334	866392	90663		-2.34632	-2.43702		-0.400539	-0.452327		-0.980284	-1.0013
356	U1461	C	6.55			3267	945645	4280	2198	9635	945645	92918		-2.46158	-2.44633		-0.441651	-0.435575		-1.00763	-1.00284
356	U1461	C	6.6			2985	943274	3950	2456	9784	943274	92013		-2.49969	-2.44191		-0.491184	-0.434093		-1.01079	-1.00311
356	U1461	C	6.65			3431	954500	4569	2471	9891	954500	91992		-2.44436	-2.46389		-0.432268	-0.437724		-1.01603	-1.00919
356	U1461	C	6.7			3242	929884	4932	2248	10279	929884	92814		-2.45762	-2.4526		-0.404824	-0.443892		-1.00082	-1.01043
356	U1461	C	6.75			3313	947149	4724	2495	9893	947149	92408		-2.4562	-2.43392		-0.418691	-0.44902		-1.01071	-1.00968
356	U1461	C	6.8			3705	941760	4434	2587	10574	941760	91224		-2.40515	-2.42641		-0.472493	-0.442231		-1.01383	-0.982944
356	U1461	C	6.85			3681	938055	4168	2930	10771	938055	92305		-2.40626	-2.39112		-0.516825	-0.451642		-1.007	-0.966207
356	U1461	C	6.9			2733	697381	4327	1558	9269	697381	91434		-2.40683	-2.37503		-0.398321	-0.470889		-0.882362	-0.960172
356	U1461	C	6.95			3661	699484	4380	2129	10269	699484	84654		-2.28118	-2.37921		-0.451878	-0.472128		-0.91713	-0.959889
356	U1461	C	7.05			3485	827783	3870	2379	10287	827783	86573		-2.37571	-2.37978		-0.514929	-0.469535		-0.980534	-0.958424
356	U1461	C	7.1			3521	939170	4526	2573	11054	939170	91270		-2.42608	-2.37776		-0.478686	-0.456441		-1.01242	-0.97644
356	U1461	C	7.15			3493	895941	3963	2386	10258	895941	89661		-2.40908	-2.41035		-0.50386	-0.467111		-0.999676	-0.983227
356	U1461	C	7.2			3342	833258	5235	1957	9309	833258	88784		-2.39677	-2.42443		-0.332853	-0.447715		-0.972445	-0.968969
356	U1461	C	7.25			2881	801058	3460	1989	9085	801058	89660		-2.44412	-2.44439		-0.505228	-0.372344		-0.951065	-0.932934
356	U1461	C	7.3			2564	716203	3886	1738	8435	716203	88266		-2.44612	-2.43769		-0.417946	-0.362366		-0.909243	-0.92533
356	U1461	C	7.35			1817	609835	6403	1089	7006	609835	89737		-2.52586	-2.42112		-0.101833	-0.404815		-0.832241	-0.930571
356	U1461	C	7.4			3353	796203	4283	1912	10270	796203	86970		-2.37559	-2.36252		-0.453971	-0.424467		-0.961654	-0.926981
356	U1461	C	7.43			4056	835635	4098	2782	11595	835635	83823		-2.31392	-2.30154		-0.545096	-0.455734		-0.998653	-0.931117
356	U1461	C	7.6			5199	736255	4636	3367	15238	736255	85884		-2.15111	-2.23622		-0.603486	-0.558674		-0.933116	-0.956502
356	U1461	C	7.65			5322	736688	4903	3406	14991	736688	86569		-2.14121	-2.20401		-0.574285	-0.579437		-0.929921	-0.966197
356	U1461	C	7.7			5198	822487	4597	3876	15135	822487	90357		-2.19929	-2.18617		-0.61653	-0.608218		-0.959167	-0.964386
356	U1461	C	7.75			5615	920147	6031	4900	16886	920147	89894		-2.21451	-2.20983		-0.557788	-0.625962		-1.01013	-0.974201
356	U1461	C	7.8			5210	874125	4132	4436	15755	874125	89531		-2.22474	-2.21655		-0.688998	-0.650849		-0.9896	-0.984077
356	U1461	C	7.85			4653	865243	4078	4007	16068	865243	90146		-2.26941	-2.21364		-0.692208	-0.632289		-0.982192	-0.979834
356	U1461	C	7.9			5889	880696	4541	5040	17652	880696	92369		-2.17478	-2.20413		-0.698721	-0.635244		-0.9793	-0.964994
356	U1461	C	7.95			5133	785518	5390	3316	14686	785518	90616		-2.18478	-2.18308		-0.523732	-0.61708		-0.937951	-0.946072
356	U1461	C	8			5283	775894	4907	3407	14932	775894	89924		-2.16692	-2.17486		-0.57256	-0.594602		-0.935927	-0.941791
356	U1461	C	8.05			5478	721356	4805	3673	15376	721356	91867		-2.11953	-2.18931		-0.598179	-0.553342		-0.89499	-0.931567
356	U1461	C	8.1			4856	821386	4942	3784	14997	821386	89900		-2.22827	-2.17831		-0.579816	-0.585571		-0.960788	-0.938597
356	U1461	C	8.15			4244	749567	5308	2813	13682	749567	88436		-2.24704	-2.16726		-0.492421	-0.597666		-0.928181	-0.940686
356	U1461	C	8.2			6226	839481	5018	5322	18967	839481	89312		-2.1298	-2.17364		-0.684879	-0.591961		-0.973101	-0.947962
356	U1461	C	8.5			5892	761951	4511	3838	15540	761951	86210		-2.11166	-2.17258		-0.633036	-0.59116		-0.946369	-0.94421
356	U1461	C	8.55			5246	743459	4767	3415	14282	743459	87074		-2.15143	-2.17042		-0.569654	-0.603962		-0.931369	-0.959876
356	U1461	C	8.6			4765	796181	4970	3471	15243	796181	90988		-2.22295	-2.19311		-0.57581	-0.587351		-0.942028	-0.960289
356	U1461	C	8.65			5331	918499	5675	4560	15876	918499	90483		-2.23627	-2.21471		-0.55643	-0.593348		-1.00651	-0.96684
356	U1461	C	8.7			4854	849815	4623	3539	14943	849815	89982		-2.24322	-2.21649		-0.601825	-0.599163		-0.975169	-0.97373
356	U1461	C	8.75			5198	861994	4237	3847	15655	861994	90444		-2.21967	-2.20528		-0.663021	-0.589219		-0.979124	-0.971388
356	U1461	C	8.8			5883	851003	5134	4069	16310	851003	92069		-2.16033	-2.19034		-0.598727	-0.595422		-0.965818	-0.957112
356	U1461	C	8.85			5296	777810	5574	3392	15326	777810	91318		-2.16693	-2.16812		-0.526092	-0.60266		-0.930317	-0.943717
356	U1461	C	8.9			5341	774734	4760	3472	14938	774734	89954		-2.16153	-2.17231		-0.587447	-0.599082		-0.935132	-0.944067
356	U1461	C	8.95			5535	750357	4513	3756	15854	750357	92699		-2.13215	-2.18658		-0.638012	-0.587781		-0.908193	-0.93534
356	U1461	C	9			4966	864186	4666	4342	16268	864186	90309		-2.2406	-2.17608		-0.645133	-0.614047		-0.980876	-0.944914
356	U1461	C	9.05			4367	744504	4774	2813	13825	744504	89061		-2.23168	-2.19203		-0.542219	-0.630815		-0.922179	-0.951652
356	U1461	C	9.1			6588	857393	5520	5563	19519	857393	90155		-2.11443	-2.18349		-0.657423	-0.629721		-0.97819	-0.964183
356	U1461	C	9.15			5087	886628	4204	4099	15623	886628	95262		-2.24128	-2.13908		-0.671288	-0.650734		-0.968822	-0.960123
356	U1461	C	9.2			6658	818129	5477	5099	18402	818129	87493		-2.08948	-2.10041		-0.632544	-0.694317		-0.970848	-0.96867
356	U1461	C	9.25			7473	779842	4644	5380	20747	779842	85395		-2.01851	-2.11037		-0.750197	-0.690069		-0.960574	-0.965321
356	U1461	C	9.3			7495	818675	4807	5926	21744	818675	88756		-2.03834	-2.13192		-0.760135	-0.658643		-0.964914	-0.968056
356	U1461	C	9.35			5933	865985	4784	4172	16528	865985	94638		-2.16424	-2.17432		-0.636179	-0.664981		-0.961445	-0.968822
356	U1461	C	9.4			4214	941350	5343	3847	13609	941350	98006		-2.34906	-2.23883		-0.51416	-0.648401		-0.982498	-0.975772
356	U1461	C	9.45			4602	921321	3843	3647	14091	921321	97664		-2.30146	-2.29362		-0.664234	-0.612689		-0.974676	-0.98194
356	U1461	C	9.5			4423	970015	4089	4161	14846	970015	98051		-2.34106	-2.32785		-0.667296	-0.626584		-0.995326	-0.990033
356	U1461	C	9.55			4955	1016997	4808	4253	14093	1016997	102699		-2.31228	-2.32024		-0.581577	-0.63287		-0.995753	-0.985885
356	U1461	C	9.6			4572	989725	3765	4329	14788	989725	98538		-2.33541	-2.32661		-0.705655	-0.614403		-1.00191	-0.983082
356	U1461	C	9.65			4614	944187	5056	3600	14158	944187	103110		-2.31098	-2.33105		-0.545587	-0.575567		-0.961757	-0.960158
356	U1461	C	9.7			4439	956319	4308	3609	12467	956319	104699		-2.33332	-2.33885		-0.571902	-0.563716		-0.96066	-0.951339
356	U1461	C	9.75			3209	740664	4285	2341	10396	740664	97479		-2.36325	-2.34933		-0.473116	-0.554408		-0.88071	-0.93649
356	U1461	C	9.8			3381	759145	3723	2844	9550	759145	84853		-2.35128	-2.36011		-0.522318	-0.558058		-0.951658	-0.926316
356	U1461	C	10			3665	895185	3232	2873	11870	895185	105742		-2.38784	-2.39779		-0.659115	-0.55708		-0.927665	-0.926072
356	U1461	C	10.05			3382	783485	4288	2881	12826	783485	96193		-2.36486	-2.43994		-0.563838	-0.571043		-0.910887	-0.943732
356	U1461	C	10.1			3032	1007979	3547	2679	10409	1007979	110665		-2.52172	-2.46312		-0.567012	-0.581093		-0.959441	-0.93864
356	U1461	C	10.15			2794	1047730	3604	2814	9767	1047730	112523		-2.57402	-2.48674		-0.54293	-0.570853		-0.969008	-0.943447
356	U1461	C	10.2			3309	970187	3694	2862	10944	970187	114989		-2.46716	-2.49475		-0.572571	-0.60152		-0.926199	-0.952911
356	U1461	C	10.25			3249	1041570	3592	3199	11364	1041570	116410		-2.50594	-2.48173		-0.607915	-0.622131		-0.951698	-0.949387
356	U1461	C	10.3			4089	1038732	3346	3596	13850	1038732	114365		-2.40489	-2.45481		-0.71717	-0.629128		-0.95821	-0.92799
356	U1461	C	10.35			3442	985096	3411	3191	12766	985096	112631		-2.45667	-2.44141		-0.67007	-0.637473		-0.941821	-0.923831
356	U1461	C	10.4			2946	810242	3176	2187	9830	810242	111325		-2.43938	-2.4531		-0.577916	-0.622919		-0.862022	-0.927391
356	U1461	C	10.45			3475	873250	3194	2406	10735	873250	108576		-2.40018	-2.47079		-0.614294	-0.609451		-0.905405	-0.9292
356	U1461	C	10.5			2964	1087048	3941	3081	10432	1087048	116614		-2.56437	-2.45694		-0.535145	-0.594513		-0.969498	-0.933964
356	U1461	C	10.55			3410	1061908	3322	3366	11467	1061908	114507		-2.49333	-2.49469		-0.649829	-0.59474		-0.967255	-0.955507
356	U1461	C	10.6			4368	1065880	4554	3783	14155	1065880	115363		-2.38743	-2.51836		-0.595381	-0.606278		-0.965642	-0.961232
356	U1461	C	10.65			2501	1062299	3091	2385	9341	1062299	113897		-2.62813	-2.50234		-0.579051	-0.618865		-0.969734	-0.951735
356	U1461	C	10.7			2988	986065	2938	2496	11309	986065	114782		-2.51852	-2.49962		-0.671985	-0.599358		-0.934032	-0.937565
356	U1461	C	10.75			3077	938500	3316	2208	10935	938500	112311		-2.48431	-2.55982		-0.59808	-0.61192		-0.922012	-0.937005
356	U1461	C	10.8			2930	884303	3459	2014	10324	884303	112252		-2.47973	-2.54953		-0.552294	-0.614442		-0.896407	-0.939913
356	U1461	C	10.85			2126	1037426	2582	2342	9411	1037426	113010		-2.68839	-2.56214		-0.658192	-0.594538		-0.96284	-0.947001
356	U1461	C	10.9			2738	1033069	2820	2177	8836	1033069	107116		-2.5767	-2.57348		-0.591657	-0.582517		-0.984275	-0.956551
356	U1461	C	10.95			2787	1063449	3374	2598	10009	1063449	114090		-2.58158	-2.60454		-0.572467	-0.590494		-0.969469	-0.970262
356	U1461	C	11			3031	1053383	3404	2443	9305	1053383	112934		-2.541	-2.58779		-0.537974	-0.586191		-0.969762	-0.969869
356	U1461	C	11.05			2445	1055118	3079	2518	9521	1055118	114376		-2.63502	-2.57629		-0.592181	-0.57255		-0.964966	-0.962521
356	U1461	C	11.1			2565	1032182	3179	2782	10989	1032182	112949		-2.60467	-2.59998		-0.636675	-0.550284		-0.960874	-0.933049
356	U1461	C	11.15			3176	1049723	3766	2541	10029	1049723	118451		-2.51919	-2.87845		-0.523455	-0.455165		-0.947536	-0.886834
356	U1461	C	11.2			1649	826509	2951	1405	7128	826509	124492		-2.70003	-3.07652		-0.461133	-0.346302		-0.822106	-0.846078
356	U1461	C	11.5			137	1174999	2978	734	2704	1174999	214461		-3.93332	-3.28864		-0.0623812	-0.223041		-0.738689	-0.809426
356	U1461	C	11.55			299	1261947	3596	917	3098	1261947	218703		-3.62537	-3.44702		-0.0478659	-0.144796		-0.761186	-0.762876
356	U1461	C	11.66			281	1300182	3415	905	2674	1300182	216965		-3.6653	-3.65668		-0.020371	-0.0798208		-0.777614	-0.745214
356	U1461	C	11.7			546	1117624	3043	773	3353	1117624	215531		-3.3111	-3.55631		-0.132227	-0.102745		-0.714786	-0.727862
356	U1461	C	11.75			210	1176315	3020	883	3250	1176315	217136		-3.7483	-3.74891		-0.136258	-0.100768		-0.733792	-0.705329
356	U1461	C	11.8			351	947994	2542	688	3133	947994	211287		-3.4315	-3.66525		-0.177001	-0.103492		-0.651933	-0.674694
356	U1461	C	11.85			24	930191	3009	575	2709	930191	208954		-4.58836	-3.72371		-0.037981	-0.0879929		-0.648521	-0.669378
356	U1461	C	11.9			473	835284	3132	530	2857	835284	198333		-3.24697	-3.66522		-0.0339934	-0.0710916		-0.624439	-0.672045
356	U1461	C	11.95			258	1035214	3291	635	3098	1035214	212240		-3.60341	-3.83188		-0.0547301	-0.0494063		-0.688203	-0.69355
356	U1461	C	12			408	1165524	3137	659	2875	1165524	208637		-3.45586	-3.56226		-0.051752	-0.0650431		-0.74713	-0.708011
356	U1461	C	12.05			65	1195992	3309	812	3063	1195992	208101		-4.26481	-3.62178		-0.0685749	-0.0649997		-0.759454	-0.728546
356	U1461	C	12.1			626	1088475	2700	541	2987	1088475	207010		-3.24024	-3.65225		-0.116165	-0.0630049		-0.720827	-0.742196
356	U1461	C	12.15			319	1117741	3190	687	2761	1117741	209521		-3.54455	-3.6823		-0.0337766	-0.0532187		-0.727114	-0.727762
356	U1461	C	12.2			214	1219542	3169	835	2678	1219542	213670		-3.75578	-3.45859		-0.0447559	-0.0589261		-0.756453	-0.720799
356	U1461	C	12.25			234	944776	3529	719	2833	944776	199694		-3.60611	-3.50879		-0.0028213	-0.0518733		-0.674964	-0.724381
356	U1461	C	12.32			706	988750	3444	796	3511	988750	186401		-3.14628	-3.52309		-0.0971117	-0.0415241		-0.724638	-0.714508
356	U1461	C	12.35			349	1081608	3150	675	3120	1081608	197393		-3.49124	-3.64946		-0.0809012	-0.0407941		-0.738738	-0.705266
356	U1461	C	12.4			231	954189	3528	536	2849	954189	200396		-3.61602	-3.60783		0.0179699	-0.0607649		-0.677745	-0.723365
356	U1461	C	12.45			40	976518	3445	753	3034	976518	190299		-4.38762	-3.60976		-0.0411061	-0.0719544		-0.710244	-0.725677
356	U1461	C	12.5			447	1117565	3472	899	3499	1117565	191785		-3.39797	-3.5342		-0.102676	-0.0735831		-0.765458	-0.729719
356	U1461	C	12.55			665	952278	3401	851	3987	952278	174809		-3.15594	-3.49749		-0.153059	-0.10383		-0.7362	-0.763408
356	U1461	C	12.6			758	984234	3265	817	3191	984234	171456		-3.11343	-3.28293		-0.0890445	-0.124027		-0.758946	-0.779267
356	U1461	C	12.65			352	952864	2996	817	3255	952864	135781		-3.43249	-3.29729		-0.133266	-0.132476		-0.846192	-0.766835
356	U1461	C	12.7			432	891885	3413	936	3798	891885	144800		-3.31483	-3.29114		-0.142092	-0.113624		-0.78954	-0.773231
356	U1461	C	12.75			306	902567	3383	767	3956	902567	178724		-3.46976	-3.27274		-0.144916	-0.109075		-0.703297	-0.770505
356	U1461	C	12.8			641	855179	3545	873	3186	855179	145840		-3.1252	-3.19818		-0.0588028	-0.0808487		-0.76818	-0.726491
356	U1461	C	12.85			865	908739	3632	839	3392	908739	163352		-3.02142	-3.38333		-0.0662972	-0.0350651		-0.745315	-0.674179
356	U1461	C	12.95			683	783673	3455	774	2619	783673	185359		-3.05971	-3.36759		0.00786419	-0.0114021		-0.626121	-0.646897
356	U1461	C	13			34	591578	3129	525	2037	591578	175401		-4.24053	-3.52203		0.0868264	0.0342548		-0.52798	-0.603565
356	U1461	C	13.05			263	647205	2723	581	2314	647205	175449		-3.39109	-3.75128		-0.0266009	0.103115		-0.566891	-0.541498
356	U1461	C	13.1			85	671137	2869	571	1371	671137	188492		-3.89739	-3.85198		0.169481	0.122081		-0.551518	-0.52171
356	U1461	C	13.17			32	470769	3306	420	1323	470769	172913		-4.16766	-3.65999		0.278005	0.166546		-0.43498	-0.489128
356	U1461	C	13.2			180	658420	2778	619	1574	658420	195579		-3.56323	-3.75059		0.102694	0.215506		-0.527181	-0.467221
356	U1461	C	13.27			227	433144	3454	549	1146	433144	186879		-3.28061	-3.92312		0.309153	0.243187		-0.365072	-0.478784
356	U1461	C	13.32			83	579589	3041	618	1222	579589	202193		-3.84404	-3.75632		0.218199	0.222191		-0.457354	-0.475413
356	U1461	C	13.35			14	805755	3129	687	853	805755	198093		-4.76007	-3.7506		0.307885	0.284066		-0.609334	-0.496051
356	U1461	C	13.42			247	532517	2964	634	1356	532517	203333		-3.33364	-3.83492		0.173025	0.225909		-0.418126	-0.52712
356	U1461	C	13.45			225	770623	3218	553	693	770623	180498		-3.53466	-3.72619		0.412068	0.186868		-0.63037	-0.518522
356	U1461	C	13.5			150	755611	3670	775	2743	755611	227971		-3.70221	-3.65586		0.0183702	0.148399		-0.520419	-0.506443
356	U1461	C	13.55			274	547154	2812	617	2050	547154	210740		-3.30036	-3.66123		0.0229923	0.0855334		-0.414363	-0.54125
356	U1461	C	13.6			31	793992	3459	789	1862	793992	224325		-4.40845	-3.68153		0.115541	0.0371773		-0.548938	-0.510578
356	U1461	C	13.65			319	731555	2923	689	3358	731555	187106		-3.36046	-3.69431		-0.141304	0.0561762		-0.592159	-0.518887
356	U1461	C	13.7			153	661978	3382	544	1741	661978	220716		-3.63615	-3.73578		0.170287	0.108153		-0.47701	-0.529986
356	U1461	C	13.75			124	723724	2851	640	1556	723724	198431		-3.76615	-3.63183		0.113365	0.105663		-0.561963	-0.488966
356	U1461	C	13.85			137	440957	2413	516	742	440957	149465		-3.50768	-3.69293		0.282877	0.186714		-0.469857	-0.461656
356	U1461	C	13.9			52	402434	2778	399	1792	402434	182329		-3.88869	-3.78154		0.10309	0.192331		-0.343839	-0.470758
356	U1461	C	13.96			116	537602	3478	623	1271	537602	188299		-3.666			0.26395			-0.455613
356	U1461	C	14			61	731988	3289	494	1589	731988	219778		-4.07917			0.198375			-0.52252

## Sheet: Micro
Hole	Core	Sect	Top offset (cm)	Bottom offset (cm)	Top depth CSF-A (m)	Bottom depth CSF-A (m)	Top depth CSF-B (m)	Bottom depth CSF-B (m)	Text ID	Planktic foraminifers (%)	Benthic foraminifers (%)	Pteropod fragments (%)	Gastropods (%)	Bivalve fragments (%)	Ostracods (%)	Bryozoa (%)	Echinoids (%)	Sponge spicule (%)	Peloids (%)	Ooids (%)	Mud (%)
C	1	1	93	95	0.93	0.95	0.93	0.95	CYL5155962	15	10	20	20	<5	<5	<5	<5	<5	0	0	50
C	2	2	43	45	10.33	10.35	10.33	10.35	CYL5157032	10	10	20	20	<5	<5	<5	<5	<5	0	0	65
C	2	2	93	95	10.83	10.85	10.83	10.85	CYL5157172	15	10	15	15	<5	<5	<5	<5	<5	0	0	55
C	2	2	143	145	11.33	11.35	11.33	11.35	CYL5157242	5	5	<5	<5	<5	<5	<5	<5	0	<5	0	80
C	2	3	43	45	11.83	11.85	11.83	11.85	CYL5157312	10	5	<5	<5	<5	<5	<5	<5	0	<5	0	80
C	2	3	93	95	12.33	12.35	12.33	12.35	CYL5157452	10	5	<5	<5	<5	<5	<5	<5	0	<5	0	80
C	2	3	143	145	12.83	12.85	12.83	12.85	CYL5157522	0	10	0	0	<5	0	0	<5	0	25	10	50
C	2	4	43	45	13.33	13.35	13.33	13.35	CYL5157592	0	10	0	0	<5	0	0	<5	0	50	15	20
